# Supplementary material for: Cyclophilin A: An Independent Prognostic Factor for Survival in Patients with Metastatic Colorectal Cancer Treated with Bevacizumab and Chemotherapy
Source: Cancers (Basel). 2024 Jan 16;16(2):385. doi: 10.3390/cancers16020385 (PMC10814009; doi:10.3390/cancers16020385)
Supplement: Supplementary file 1 [file cancers-16-00385-s001.zip]

Archive with 2 entries (2 files):
- Supplementary figures.pdf
- Supplementary Table S1 REMARK checklist.pdf
